# Supplementary material for: Flavonoid Biosynthesis Pathway May Indirectly Affect Outcrossing Rate of Cytoplasmic Male–Sterile Lines of Soybean
Source: Plants (Basel). 2023 Oct 1;12(19):3461. doi: 10.3390/plants12193461 (PMC10575370; doi:10.3390/plants12193461)
Supplement: Supplementary file 1 [file plants-12-03461-s001.zip]

Archive with 4 entries (4 files):
- Supplementary Data S1.xlsx
- Supplementary Data S2.xlsx
- Supplementary Data S3.xlsx
- Supplementary_Material.pdf
