# Supplementary material for: Flavonoid Biosynthesis Pathway May Indirectly Affect Outcrossing Rate of Cytoplasmic Male–Sterile Lines of Soybean
Source: Plants (Basel). 2023 Oct 1;12(19):3461. doi: 10.3390/plants12193461 (PMC10575370; doi:10.3390/plants12193461)
Supplement: Supplementary file 1 [file plants-12-03461-s001.zip › Supplementary Data S1.xlsx]

## Sheet: S2
Supplementary Data 1	Enriched GO terms assigned to the DEGs between HL and LL.
Category	GO ID	Description	GeneRatio	BgRatio	pvalue	padj	geneID	geneName	Count	Up
BP	GO:0006631	fatty acid metabolic process	28/1958	70/13909	8.15744e-08	4.85368e-05	100815887/100816997/100170754/100037478/100776947/100798079/100802836/100797395/100795014/100797855/100797796/100776052/100170753/100810829/100780325/100783247/100813265/100781381/100818799/548033/100816382/100790992/100780811/100810048/100790385/100170693/100787680/100809149	LOC100815887/LOC100816997/LOC100170754/SACPD-C/LOC100776947/LOC100798079/LOC100802836/LOC100797395/LOC100795014/DDKCS/LOC100797796/LOC100776052/LOC100170753/LOC100810829/LOC100780325/LOC100783247/LOC100813265/LOC100781381/LOC100818799/LOC548033/LOC100816382/LOC100790992/LOC100780811/LOC100810048/LOC100790385/FAT1/FATB1B/LOC100809149	28	7
BP	GO:0044262	cellular carbohydrate metabolic process	58/1958	223/13909	1.58842e-06	0.000344142	100777950/100813168/100778482/100786531/100793686/100800397/100786503/732628/100801634/100817874/100788717/100809188/100788735/100778993/100779122/100812764/100815000/547775/100819730/100499905/100819495/100803119/100786236/100800720/100813880/100779472/100785470/100783948/100788824/100778357/100807653/100814262/547519/100786906/100775207/100794515/100786527/100806786/100796768/100819146/10078531…	LOC100777950/LOC100813168/LOC100778482/LOC100786531/LOC100793686/LOC100800397/LOC100786503/MS/LOC100801634/LOC100817874/LOC100788717/LOC100809188/LOC100788735/LOC100778993/LOC100779122/LOC100812764/LOC100815000/XTH1/LOC100819730/LOC100499905/LOC100819495/LOC100803119/LOC100786236/LOC100800720/LOC100813880/LOC100779472/LOC100785470/LOC100783948/LOC100788824/LOC100778357/LOC100807653/LOC100814262/D…	58	20
BP	GO:0006073	cellular glucan metabolic process	42/1958	147/13909	3.40704e-06	0.000344142	100777950/100778482/100793686/100786503/100801634/100817874/100809188/100778993/100779122/100812764/100815000/547775/100499905/100786236/100800720/100813880/100779472/100785470/100783948/100788824/100778357/100807653/100814262/100786906/100794515/100786527/100806786/100796768/100819146/100785313/100810567/547479/100816315/100817157/100798193/100780527/100784249/100782104/100784207/100795671/10080…	LOC100777950/LOC100778482/LOC100793686/LOC100786503/LOC100801634/LOC100817874/LOC100809188/LOC100778993/LOC100779122/LOC100812764/LOC100815000/XTH1/LOC100499905/LOC100786236/LOC100800720/LOC100813880/LOC100779472/LOC100785470/LOC100783948/LOC100788824/LOC100778357/LOC100807653/LOC100814262/LOC100786906/LOC100794515/LOC100786527/LOC100806786/LOC100796768/LOC100819146/LOC100785313/LOC100810567/19-1…	42	12
BP	GO:0044042	glucan metabolic process	42/1958	147/13909	3.40704e-06	0.000344142	100777950/100778482/100793686/100786503/100801634/100817874/100809188/100778993/100779122/100812764/100815000/547775/100499905/100786236/100800720/100813880/100779472/100785470/100783948/100788824/100778357/100807653/100814262/100786906/100794515/100786527/100806786/100796768/100819146/100785313/100810567/547479/100816315/100817157/100798193/100780527/100784249/100782104/100784207/100795671/10080…	LOC100777950/LOC100778482/LOC100793686/LOC100786503/LOC100801634/LOC100817874/LOC100809188/LOC100778993/LOC100779122/LOC100812764/LOC100815000/XTH1/LOC100499905/LOC100786236/LOC100800720/LOC100813880/LOC100779472/LOC100785470/LOC100783948/LOC100788824/LOC100778357/LOC100807653/LOC100814262/LOC100786906/LOC100794515/LOC100786527/LOC100806786/LOC100796768/LOC100819146/LOC100785313/LOC100810567/19-1…	42	12
BP	GO:0044264	cellular polysaccharide metabolic process	42/1958	147/13909	3.40704e-06	0.000344142	100777950/100778482/100793686/100786503/100801634/100817874/100809188/100778993/100779122/100812764/100815000/547775/100499905/100786236/100800720/100813880/100779472/100785470/100783948/100788824/100778357/100807653/100814262/100786906/100794515/100786527/100806786/100796768/100819146/100785313/100810567/547479/100816315/100817157/100798193/100780527/100784249/100782104/100784207/100795671/10080…	LOC100777950/LOC100778482/LOC100793686/LOC100786503/LOC100801634/LOC100817874/LOC100809188/LOC100778993/LOC100779122/LOC100812764/LOC100815000/XTH1/LOC100499905/LOC100786236/LOC100800720/LOC100813880/LOC100779472/LOC100785470/LOC100783948/LOC100788824/LOC100778357/LOC100807653/LOC100814262/LOC100786906/LOC100794515/LOC100786527/LOC100806786/LOC100796768/LOC100819146/LOC100785313/LOC100810567/19-1…	42	12
BP	GO:0006633	fatty acid biosynthetic process	21/1958	54/13909	5.72557e-06	0.000344142	100815887/100816997/100776947/100802836/100797395/100795014/100797855/100797796/100776052/100783247/100813265/100781381/100818799/548033/100816382/100790992/100810048/100790385/100170693/100787680/100809149	LOC100815887/LOC100816997/LOC100776947/LOC100802836/LOC100797395/LOC100795014/DDKCS/LOC100797796/LOC100776052/LOC100783247/LOC100813265/LOC100781381/LOC100818799/LOC548033/LOC100816382/LOC100790992/LOC100810048/LOC100790385/FAT1/FATB1B/LOC100809149	21	3
BP	GO:0015988	energy coupled proton transmembrane transport, against electrochemical gradient	16/1958	35/13909	6.36228e-06	0.000344142	100778175/100804255/100796479/100500452/100798638/100810062/100780187/100813963/111064655/100783125/100788723/100500014/100787215/100796361/100527177/100777816	LOC100778175/LOC100804255/LOC100796479/LOC100500452/LOC100798638/LOC100810062/LOC100780187/LOC100813963/LOC111064655/LOC100783125/LOC100788723/LOC100500014/LOC100787215/LOC100796361/LOC100527177/LOC100777816	16	0
BP	GO:0015991	ATP hydrolysis coupled proton transport	16/1958	35/13909	6.36228e-06	0.000344142	100778175/100804255/100796479/100500452/100798638/100810062/100780187/100813963/111064655/100783125/100788723/100500014/100787215/100796361/100527177/100777816	LOC100778175/LOC100804255/LOC100796479/LOC100500452/LOC100798638/LOC100810062/LOC100780187/LOC100813963/LOC111064655/LOC100783125/LOC100788723/LOC100500014/LOC100787215/LOC100796361/LOC100527177/LOC100777816	16	0
BP	GO:0090662	ATP hydrolysis coupled transmembrane transport	16/1958	35/13909	6.36228e-06	0.000344142	100778175/100804255/100796479/100500452/100798638/100810062/100780187/100813963/111064655/100783125/100788723/100500014/100787215/100796361/100527177/100777816	LOC100778175/LOC100804255/LOC100796479/LOC100500452/LOC100798638/LOC100810062/LOC100780187/LOC100813963/LOC111064655/LOC100783125/LOC100788723/LOC100500014/LOC100787215/LOC100796361/LOC100527177/LOC100777816	16	0
BP	GO:0099131	ATP hydrolysis coupled ion transmembrane transport	16/1958	35/13909	6.36228e-06	0.000344142	100778175/100804255/100796479/100500452/100798638/100810062/100780187/100813963/111064655/100783125/100788723/100500014/100787215/100796361/100527177/100777816	LOC100778175/LOC100804255/LOC100796479/LOC100500452/LOC100798638/LOC100810062/LOC100780187/LOC100813963/LOC111064655/LOC100783125/LOC100788723/LOC100500014/LOC100787215/LOC100796361/LOC100527177/LOC100777816	16	0
BP	GO:0099132	ATP hydrolysis coupled cation transmembrane transport	16/1958	35/13909	6.36228e-06	0.000344142	100778175/100804255/100796479/100500452/100798638/100810062/100780187/100813963/111064655/100783125/100788723/100500014/100787215/100796361/100527177/100777816	LOC100778175/LOC100804255/LOC100796479/LOC100500452/LOC100798638/LOC100810062/LOC100780187/LOC100813963/LOC111064655/LOC100783125/LOC100788723/LOC100500014/LOC100787215/LOC100796361/LOC100527177/LOC100777816	16	0
BP	GO:0005976	polysaccharide metabolic process	43/1958	166/13909	3.78359e-05	0.00187603	100777950/100778482/100793686/100786503/100801634/100817874/100809188/100778993/100779122/100812764/100815000/547775/100499905/100786236/100800720/100813880/100779472/100785470/100783948/100788824/100778357/100807653/100814262/100786906/100794515/100786527/100806786/100796768/100819146/100785313/100810567/547479/100816315/100817157/100798193/100780527/100784249/100782104/100784207/100786079/10079…	LOC100777950/LOC100778482/LOC100793686/LOC100786503/LOC100801634/LOC100817874/LOC100809188/LOC100778993/LOC100779122/LOC100812764/LOC100815000/XTH1/LOC100499905/LOC100786236/LOC100800720/LOC100813880/LOC100779472/LOC100785470/LOC100783948/LOC100788824/LOC100778357/LOC100807653/LOC100814262/LOC100786906/LOC100794515/LOC100786527/LOC100806786/LOC100796768/LOC100819146/LOC100785313/LOC100810567/19-1…	43	13
BP	GO:0072330	monocarboxylic acid biosynthetic process	22/1958	67/13909	7.55505e-05	0.00308702	100815887/100816997/100776947/100802836/100797395/100797022/100795014/100797855/100797796/100776052/100783247/100813265/100781381/100818799/548033/100816382/100790992/100810048/100790385/100170693/100787680/100809149	LOC100815887/LOC100816997/LOC100776947/LOC100802836/LOC100797395/LOC100797022/LOC100795014/DDKCS/LOC100797796/LOC100776052/LOC100783247/LOC100813265/LOC100781381/LOC100818799/LOC548033/LOC100816382/LOC100790992/LOC100810048/LOC100790385/FAT1/FATB1B/LOC100809149	22	3
BP	GO:0009719	response to endogenous stimulus	42/1958	166/13909	8.30122e-05	0.00308702	novel.431/100786685/100791531/106794512/100500265/100500162/100795119/112998535/novel.330/100795275/100803474/novel.452/100797158/100798690/100527820/100816054/100817780/100527235/100802572/100798840/100779223/100776099/113001965/100792286/100790981/100805456/100795763/100810558/113001958/100793034/100775431/113001439/100527570/100780892/100806227/106798972/100810458/100814479/100789906/100796522…	-/LOC100786685/LOC100791531/LOC106794512/LOC100500265/LOC100500162/LOC100795119/LOC112998535/-/LOC100795275/LOC100803474/-/LOC100797158/LOC100798690/LOC100527820/LOC100816054/LOC100817780/LOC100527235/LOC100802572/LOC100798840/LOC100779223/LOC100776099/LO	42	5
BP	GO:0009725	response to hormone	42/1958	166/13909	8.30122e-05	0.00308702	novel.431/100786685/100791531/106794512/100500265/100500162/100795119/112998535/novel.330/100795275/100803474/novel.452/100797158/100798690/100527820/100816054/100817780/100527235/100802572/100798840/100779223/100776099/113001965/100792286/100790981/100805456/100795763/100810558/113001958/100793034/100775431/113001439/100527570/100780892/100806227/106798972/100810458/100814479/100789906/100796522…	-/LOC100786685/LOC100791531/LOC106794512/LOC100500265/LOC100500162/LOC100795119/LOC112998535/-/LOC100795275/LOC100803474/-/LOC100797158/LOC100798690/LOC100527820/LOC100816054/LOC100817780/LOC100527235/LOC100802572/LOC100798840/LOC100779223/LOC100776099/LO	42	5
BP	GO:0010033	response to organic substance	42/1958	166/13909	8.30122e-05	0.00308702	novel.431/100786685/100791531/106794512/100500265/100500162/100795119/112998535/novel.330/100795275/100803474/novel.452/100797158/100798690/100527820/100816054/100817780/100527235/100802572/100798840/100779223/100776099/113001965/100792286/100790981/100805456/100795763/100810558/113001958/100793034/100775431/113001439/100527570/100780892/100806227/106798972/100810458/100814479/100789906/100796522…	-/LOC100786685/LOC100791531/LOC106794512/LOC100500265/LOC100500162/LOC100795119/LOC112998535/-/LOC100795275/LOC100803474/-/LOC100797158/LOC100798690/LOC100527820/LOC100816054/LOC100817780/LOC100527235/LOC100802572/LOC100798840/LOC100779223/LOC100776099/LO	42	5
BP	GO:0009733	response to auxin	30/1958	108/13909	0.000142875	0.00500064	novel.431/100786685/106794512/100500265/100500162/100795119/112998535/novel.330/100795275/100803474/novel.452/100797158/100798690/100527820/100527235/100802572/100798840/100779223/100776099/113001965/100792286/113001958/100793034/100775431/113001439/100527570/100806227/106798972/100306557/102667331	-/LOC100786685/LOC106794512/LOC100500265/LOC100500162/LOC100795119/LOC112998535/-/LOC100795275/LOC100803474/-/LOC100797158/LOC100798690/LOC100527820/LOC100527235/LOC100802572/LOC100798840/LOC100779223/LOC100776099/LOC113001965/LOC100792286/LOC113001958/LO	30	4
BP	GO:0032787	monocarboxylic acid metabolic process	40/1958	162/13909	0.000212037	0.007009	100799747/100815887/100782166/100816997/100170754/732628/100037478/100776947/100798079/100809327/100802836/100797395/100797022/100803123/100795014/100797855/100797796/100776052/100170753/100810829/100781158/100780325/100783247/100790331/100813265/100781381/100818799/548033/100816382/100790992/100780811/100810048/100793844/100790385/100170693/100818193/100793883/100797214/100787680/100809149	LOC100799747/LOC100815887/LOC100782166/LOC100816997/LOC100170754/MS/SACPD-C/LOC100776947/LOC100798079/LOC100809327/LOC100802836/LOC100797395/LOC100797022/LOC100803123/LOC100795014/DDKCS/LOC100797796/LOC100776052/LOC100170753/LOC100810829/LOC100781158/LOC100780325/LOC100783247/LOC100790331/LOC100813265/LOC100781381/LOC100818799/LOC548033/LOC100816382/LOC100790992/LOC100780811/LOC100810048/LOC10079…	40	12
BP	GO:0009607	response to biotic stimulus	17/1958	49/13909	0.000229468	0.00718597	100527731/547916/100101844/100527073/100305867/100500525/100500506/100810732/100527307/100306656/100306414/100791036/100527201/100306201/100812065/100499973/100810115	LOC100527731/H4/LOC100101844/GMPR10/LOC100305867/LOC100500525/LOC100500506/LOC100810732/LOC100527307/LOC100306656/LOC100306414/LOC100791036/LOC100527201/LOC100306201/LOC100812065/LOC100499973/LOC100810115	17	15
BP	GO:0044255	cellular lipid metabolic process	54/1958	241/13909	0.000285865	0.0085045	100777679/100817591/100813372/100781229/100816273/100815887/100806703/100816997/100170754/100787048/100037478/100776947/100775866/100787937/100798079/100802836/100780554/100797395/100803768/100795014/100800091/100789279/100790049/100796199/100778448/100306018/100816386/100782362/100797855/100797796/100776052/100170753/100810829/100819364/100780325/100800820/100783247/100784881/100813265/100781381…	LOC100777679/LOC100817591/LOC100813372/LOC100781229/LOC100816273/LOC100815887/LOC100806703/LOC100816997/LOC100170754/LOC100787048/SACPD-C/LOC100776947/LOC100775866/LOC100787937/LOC100798079/LOC100802836/LOC100780554/LOC100797395/LOC100803768/LOC100795014/LOC100800091/LOC100789279/LOC100790049/LOC100796199/LOC100778448/LOC100306018/LOC100816386/LOC100782362/DDKCS/LOC100797796/LOC100776052/LOC10017…	54	11
BP	GO:0008610	lipid biosynthetic process	45/1958	194/13909	0.000402211	0.011396	100777679/100813372/100816273/100815887/100816997/100787048/100776947/100787937/100802836/100796655/100780554/100797395/100815846/100803768/100795014/100789279/100782362/100797855/100797796/100776052/100813113/106798072/100800820/100783247/100784881/100813265/100781381/100818799/548033/100816382/100790992/100810048/100818076/100798444/100790385/100170693/100799363/100800325/100808827/100786675/10…	LOC100777679/LOC100813372/LOC100816273/LOC100815887/LOC100816997/LOC100787048/LOC100776947/LOC100787937/LOC100802836/LOC100796655/LOC100780554/LOC100797395/LOC100815846/LOC100803768/LOC100795014/LOC100789279/LOC100782362/DDKCS/LOC100797796/LOC100776052/LOC100813113/LOC106798072/LOC100800820/LOC100783247/LOC100784881/LOC100813265/LOC100781381/LOC100818799/LOC548033/LOC100816382/LOC100790992/LOC100…	45	6
BP	GO:0006818	hydrogen transport	23/1958	84/13909	0.00101503	0.0262583	100305477/100778175/100814088/100804255/100796479/100500452/100793677/100817028/100798638/100306550/100810062/3989272/100780187/100813963/111064655/100783125/100788723/100500014/100787215/100796361/100527177/100797879/100777816	LOC100305477/LOC100778175/LOC100814088/LOC100804255/LOC100796479/LOC100500452/LOC100793677/LOC100817028/LOC100798638/LOC100306550/LOC100810062/atpB/LOC100780187/LOC100813963/LOC111064655/LOC100783125/LOC100788723/LOC100500014/LOC100787215/LOC100796361/LOC100527177/LOC100797879/LOC100777816	23	1
BP	GO:0015992	proton transport	23/1958	84/13909	0.00101503	0.0262583	100305477/100778175/100814088/100804255/100796479/100500452/100793677/100817028/100798638/100306550/100810062/3989272/100780187/100813963/111064655/100783125/100788723/100500014/100787215/100796361/100527177/100797879/100777816	LOC100305477/LOC100778175/LOC100814088/LOC100804255/LOC100796479/LOC100500452/LOC100793677/LOC100817028/LOC100798638/LOC100306550/LOC100810062/atpB/LOC100780187/LOC100813963/LOC111064655/LOC100783125/LOC100788723/LOC100500014/LOC100787215/LOC100796361/LOC100527177/LOC100797879/LOC100777816	23	1
BP	GO:0006952	defense response	27/1958	105/13909	0.00111395	0.0276167	100801624/100527731/547916/100101844/106795219/100527073/100775238/100305867/100500525/100500506/100810732/100794779/100527307/100786840/100306656/100306414/100791036/100527201/100811793/100306201/100812065/100499973/100790155/100810115/100775220/100780486/100800087	LOC100801624/LOC100527731/H4/LOC100101844/LOC106795219/GMPR10/LOC100775238/LOC100305867/LOC100500525/LOC100500506/LOC100810732/LOC100794779/LOC100527307/LOC100786840/LOC100306656/LOC100306414/LOC100791036/LOC100527201/LOC100811793/LOC100306201/LOC100812065/LOC100499973/LOC100790155/LOC100810115/LOC100775220/LOC100780486/LOC100800087	27	21
BP	GO:1902600	hydrogen ion transmembrane transport	18/1958	62/13909	0.00168923	0.0402036	100778175/100804255/100796479/100500452/100817028/100798638/100810062/100780187/100813963/111064655/100783125/100788723/100500014/100787215/100796361/100527177/100797879/100777816	LOC100778175/LOC100804255/LOC100796479/LOC100500452/LOC100817028/LOC100798638/LOC100810062/LOC100780187/LOC100813963/LOC111064655/LOC100783125/LOC100788723/LOC100500014/LOC100787215/LOC100796361/LOC100527177/LOC100797879/LOC100777816	18	1
BP	GO:0098655	cation transmembrane transport	27/1958	109/13909	0.00201621	0.0428445	100783944/100793141/100793387/100778175/100808693/100804255/100795282/100796479/100500452/100817028/100798638/100810062/100780187/100813963/111064655/100806122/100783125/100801093/100788723/100500014/100783998/100787215/100796361/100527177/100797879/100777816/100815028	LOC100783944/LOC100793141/LOC100793387/LOC100778175/LOC100808693/LOC100804255/LOC100795282/LOC100796479/LOC100500452/LOC100817028/LOC100798638/LOC100810062/LOC100780187/LOC100813963/LOC111064655/LOC100806122/LOC100783125/LOC100801093/LOC100788723/LOC100500014/LOC100783998/LOC100787215/LOC100796361/LOC100527177/LOC100797879/LOC100777816/LOC100815028	27	8
BP	GO:0098660	inorganic ion transmembrane transport	27/1958	109/13909	0.00201621	0.0428445	100783944/100793141/100793387/100778175/100808693/100804255/100795282/100796479/100500452/100817028/100798638/100810062/100780187/100813963/111064655/100806122/100783125/100801093/100788723/100500014/100783998/100787215/100796361/100527177/100797879/100777816/100815028	LOC100783944/LOC100793141/LOC100793387/LOC100778175/LOC100808693/LOC100804255/LOC100795282/LOC100796479/LOC100500452/LOC100817028/LOC100798638/LOC100810062/LOC100780187/LOC100813963/LOC111064655/LOC100806122/LOC100783125/LOC100801093/LOC100788723/LOC100500014/LOC100783998/LOC100787215/LOC100796361/LOC100527177/LOC100797879/LOC100777816/LOC100815028	27	8
BP	GO:0098662	inorganic cation transmembrane transport	27/1958	109/13909	0.00201621	0.0428445	100783944/100793141/100793387/100778175/100808693/100804255/100795282/100796479/100500452/100817028/100798638/100810062/100780187/100813963/111064655/100806122/100783125/100801093/100788723/100500014/100783998/100787215/100796361/100527177/100797879/100777816/100815028	LOC100783944/LOC100793141/LOC100793387/LOC100778175/LOC100808693/LOC100804255/LOC100795282/LOC100796479/LOC100500452/LOC100817028/LOC100798638/LOC100810062/LOC100780187/LOC100813963/LOC111064655/LOC100806122/LOC100783125/LOC100801093/LOC100788723/LOC100500014/LOC100783998/LOC100787215/LOC100796361/LOC100527177/LOC100797879/LOC100777816/LOC100815028	27	8
BP	GO:0015672	monovalent inorganic cation transport	31/1958	131/13909	0.00215329	0.0441795	100783944/100793141/100305477/100793387/100778175/100814088/100804255/102664499/100795282/100796479/100500452/100791174/100793677/100817028/100798638/100306550/100810062/3989272/100780187/100813963/111064655/100806122/100783125/100801093/100788723/100500014/100787215/100796361/100527177/100797879/100777816	LOC100783944/LOC100793141/LOC100305477/LOC100793387/LOC100778175/LOC100814088/LOC100804255/LOC102664499/LOC100795282/LOC100796479/LOC100500452/LOC100791174/LOC100793677/LOC100817028/LOC100798638/LOC100306550/LOC100810062/atpB/LOC100780187/LOC100813963/LOC111064655/LOC100806122/LOC100783125/LOC100801093/LOC100788723/LOC100500014/LOC100787215/LOC100796361/LOC100527177/LOC100797879/LOC100777816	31	7
CC	GO:0005576	extracellular region	31/617	86/4862	1.95861e-08	2.85958e-06	100777950/100782377/100814809/100778482/100194417/100793686/100786503/100170691/100801634/547880/100817874/100778993/100779122/547775/100499905/100786236/100800720/100813880/100785470/100807653/100786906/100801104/100796768/100785313/547479/100820140/100170689/100776699/100817157/100784249/100782104	LOC100777950/LOC100782377/LOC100814809/LOC100778482/SLTI114/LOC100793686/LOC100786503/GMBBI-1/LOC100801634/SMEP1/LOC100817874/LOC100778993/LOC100779122/XTH1/LOC100499905/LOC100786236/LOC100800720/LOC100813880/LOC100785470/LOC100807653/LOC100786906/LOC100801104/LOC100796768/LOC100785313/19-1-5/LOC100820140/GMBBI-2/LOC100776699/LOC100817157/LOC100784249/LOC100782104	31	8
CC	GO:0048046	apoplast	22/617	56/4862	4.16037e-07	3.03707e-05	100777950/100778482/100793686/100786503/100801634/100817874/100778993/100779122/547775/100499905/100786236/100800720/100813880/100785470/100807653/100786906/100796768/100785313/547479/100817157/100784249/100782104	LOC100777950/LOC100778482/LOC100793686/LOC100786503/LOC100801634/LOC100817874/LOC100778993/LOC100779122/XTH1/LOC100499905/LOC100786236/LOC100800720/LOC100813880/LOC100785470/LOC100807653/LOC100786906/LOC100796768/LOC100785313/19-1-5/LOC100817157/LOC100784249/LOC100782104	22	4
CC	GO:0016469	proton-transporting two-sector ATPase complex	20/617	58/4862	1.45435e-05	0.000707785	100305477/100778175/100804255/100796479/100500452/100817028/100798638/100306550/100810062/100780187/100813963/111064655/100783125/100788723/100500014/100787215/100796361/100527177/100797879/100777816	LOC100305477/LOC100778175/LOC100804255/LOC100796479/LOC100500452/LOC100817028/LOC100798638/LOC100306550/LOC100810062/LOC100780187/LOC100813963/LOC111064655/LOC100783125/LOC100788723/LOC100500014/LOC100787215/LOC100796361/LOC100527177/LOC100797879/LOC100777816	20	1
CC	GO:0005618	cell wall	36/617	145/4862	3.83247e-05	0.00111908	100777950/100778482/100793686/100784642/100810329/100786503/100801634/100801813/100817874/100778993/100779122/100812756/547775/100499905/100786236/100800720/100813880/100785470/100807653/100786906/100777128/100819675/100796768/100785313/100777500/106796002/547479/100817157/100776623/100784249/100787619/100814987/100782104/100814261/100795636/100816802	LOC100777950/LOC100778482/LOC100793686/LOC100784642/LOC100810329/LOC100786503/LOC100801634/LOC100801813/LOC100817874/LOC100778993/LOC100779122/LOC100812756/XTH1/LOC100499905/LOC100786236/LOC100800720/LOC100813880/LOC100785470/LOC100807653/LOC100786906/LOC100777128/LOC100819675/LOC100796768/LOC100785313/LOC100777500/LOC106796002/19-1-5/LOC100817157/LOC100776623/LOC100784249/LOC100787619/LOC1008149…	36	7
CC	GO:0030312	external encapsulating structure	36/617	145/4862	3.83247e-05	0.00111908	100777950/100778482/100793686/100784642/100810329/100786503/100801634/100801813/100817874/100778993/100779122/100812756/547775/100499905/100786236/100800720/100813880/100785470/100807653/100786906/100777128/100819675/100796768/100785313/100777500/106796002/547479/100817157/100776623/100784249/100787619/100814987/100782104/100814261/100795636/100816802	LOC100777950/LOC100778482/LOC100793686/LOC100784642/LOC100810329/LOC100786503/LOC100801634/LOC100801813/LOC100817874/LOC100778993/LOC100779122/LOC100812756/XTH1/LOC100499905/LOC100786236/LOC100800720/LOC100813880/LOC100785470/LOC100807653/LOC100786906/LOC100777128/LOC100819675/LOC100796768/LOC100785313/LOC100777500/LOC106796002/19-1-5/LOC100817157/LOC100776623/LOC100784249/LOC100787619/LOC1008149…	36	7
CC	GO:0033177	proton-transporting two-sector ATPase complex, proton-transporting domain	11/617	33/4862	0.00173676	0.0416047	100778175/100804255/100817028/100798638/100810062/100783125/100500014/100787215/100796361/100527177/100777816	LOC100778175/LOC100804255/LOC100817028/LOC100798638/LOC100810062/LOC100783125/LOC100500014/LOC100787215/LOC100796361/LOC100527177/LOC100777816	11	0
CC	GO:0033176	proton-transporting V-type ATPase complex	8/617	20/4862	0.00199475	0.0416047	100305477/100796479/100306550/100810062/100780187/100813963/100783125/100788723	LOC100305477/LOC100796479/LOC100306550/LOC100810062/LOC100780187/LOC100813963/LOC100783125/LOC100788723	8	0
MF	GO:0043531	ADP binding	85/2838	357/21280	4.70024e-08	1.8613e-05	102660364/100499655/100785853/100812069/100806158/547638/100798387/100804921/100818566/100818461/100819428/547639/100802386/547607/100814790/100790804/100806267/100817954/100805036/100806606/100305456/100775260/100784466/100788176/100783381/547563/102660573/100785433/102660184/100811488/100777728/100777231/100802130/102665522/100779338/100785778/102664161/100781317/100810543/100776884/100816969/1…	LOC102660364/LOC100499655/LOC100785853/LOC100812069/LOC100806158/LOC547638/LOC100798387/LOC100804921/LOC100818566/RSV3/LOC100819428/LOC547639/LOC100802386/LOC547607/LOC100814790/LOC100790804/LOC100806267/LOC100817954/LOC100805036/LOC100806606/LOC100305456/LOC100775260/LOC100784466/LOC100788176/LOC100783381/LOC547563/LOC102660573/LOC100785433/LOC102660184/LOC100811488/LOC100777728/LOC100777231/LOC…	85	33
MF	GO:0016747	transferase activity, transferring acyl groups other than amino-acyl groups	69/2838	282/21280	2.84359e-07	5.63031e-05	100801403/111043201/100809201/100813644/100808168/102667695/100787380/100811435/100813372/100803418/100816273/100815887/100816997/100797017/100527026/100776947/100780213/100787228/100791256/100789605/100814097/100817021/100779295/100792864/100817048/100797395/100817429/100801923/100815354/100789434/100810619/100806028/100820316/100819383/100794546/100797855/100805184/100800028/100819144/100790669…	LOC100801403/LOC111043201/LOC100809201/LOC100813644/LOC100808168/LOC102667695/LOC100787380/LOC100811435/LOC100813372/LOC100803418/LOC100816273/LOC100815887/LOC100816997/LOC100797017/LOC100527026/LOC100776947/LOC100780213/LOC100787228/LOC100791256/LOC100789605/LOC100814097/LOC100817021/LOC100779295/LOC100792864/LOC100817048/LOC100797395/LOC100817429/LOC100801923/LOC100815354/LOC100789434/LOC100810…	69	19
MF	GO:0016746	transferase activity, transferring acyl groups	84/2838	375/21280	8.90474e-07	0.000113661	100801403/111043201/100809201/100813644/100803206/100808168/102667695/100777679/100787380/100811435/100813372/100803418/100816273/100815887/100816997/100810836/100797017/732628/100527026/100776947/100780213/100776240/100787228/100791256/100789605/100814097/100817021/100808918/100779295/100792864/100817048/100780554/100797395/100817429/100801923/100813087/100815354/100789434/100810619/100795690/10…	LOC100801403/LOC111043201/LOC100809201/LOC100813644/LOC100803206/LOC100808168/LOC102667695/LOC100777679/LOC100787380/LOC100811435/LOC100813372/LOC100803418/LOC100816273/LOC100815887/LOC100816997/LOC100810836/LOC100797017/MS/LOC100527026/LOC100776947/LOC100780213/LOC100776240/LOC100787228/LOC100791256/LOC100789605/LOC100814097/LOC100817021/LOC100808918/LOC100779295/LOC100792864/LOC100817048/LOC100…	84	25
MF	GO:0016762	xyloglucan:xyloglucosyl transferase activity	22/2838	56/21280	1.14809e-06	0.000113661	100777950/100778482/100793686/100786503/100801634/100817874/100778993/100779122/547775/100499905/100786236/100800720/100813880/100785470/100807653/100786906/100796768/100785313/547479/100817157/100784249/100782104	LOC100777950/LOC100778482/LOC100793686/LOC100786503/LOC100801634/LOC100817874/LOC100778993/LOC100779122/XTH1/LOC100499905/LOC100786236/LOC100800720/LOC100813880/LOC100785470/LOC100807653/LOC100786906/LOC100796768/LOC100785313/19-1-5/LOC100817157/LOC100784249/LOC100782104	22	4
MF	GO:0050662	coenzyme binding	76/2838	389/21280	0.00035714	0.0282855	100775811/102660460/100776237/100799862/102668814/100804211/100796946/100787700/100786956/100807558/100814043/100812604/100795027/732626/100808619/100789519/100804704/100796752/100800722/100779461/100794772/100820031/100813590/100788991/100791514/100813175/100808623/100777690/100799344/100804341/100786653/100799413/100784468/100814881/100811409/100799142/100791796/100809326/100776182/100793158/10…	LOC100775811/LOC102660460/LOC100776237/LOC100799862/LOC102668814/LOC100804211/LOC100796946/LOC100787700/LOC100786956/LOC100807558/LOC100814043/LOC100812604/LOC100795027/DFR2/LOC100808619/LOC100789519/LOC100804704/LOC100796752/LOC100800722/LOC100779461/LOC100794772/LOC100820031/LOC100813590/LOC100788991/LOC100791514/LOC100813175/LOC100808623/LOC100777690/LOC100799344/LOC100804341/LOC100786653/LOC1…	76	26
