# Supplementary material for: Flavonoid Biosynthesis Pathway May Indirectly Affect Outcrossing Rate of Cytoplasmic Male–Sterile Lines of Soybean
Source: Plants (Basel). 2023 Oct 1;12(19):3461. doi: 10.3390/plants12193461 (PMC10575370; doi:10.3390/plants12193461)
Supplement: Supplementary file 1 [file plants-12-03461-s001.zip › Supplementary Data S2.xlsx]

## Sheet: peak area
	Supplementary Data 2	Values of peak areas for the phenolic metabolites revealed by the LC-MS analysis.
ID	Component Name	LL-1	LL-2	LL-3	HL-1	HL-2	HL-3
ID	Metabolites	LL	LL	LL	HL	HL	HL
1	(-)-Catechin 3-O-gallate	0	0	0	0	0	0
2	(-)-Epicatechin 3-O-gallate	8873.72	5629.76	6346.51	7867.99	6641.86	11888.9
3	(-)-Epigallocatechin	0	0	0	0	0	0
4	(-)-Gallocatechin gallate	0	0	0	0	0	0
5	(±)-Gallocatechin	0	0	0	0	0	0
6	(2S)-Liquiritigenin	23855.4	44858.8	18188.4	88744.4	120196	316557
7	(S)-Pinocembrin	9484.4	9829.52	12043.9	7431.21	9011.05	18426.4
8	1,5-Dicaffeoylquinic acid	0	0	0	0	0	0
9	2,4-Dihydroxybenzoic acid	0	0	0	0	0	0
10	2,6-Dihydroxybenzoic acid	5.52972e+06	6.26405e+06	4.70788e+06	3.22715e+06	3.43667e+06	5.30897e+06
11	3-Hydroxybenzaldehyde	0	0	0	0	0	0
12	3-Hydroxyflavone	0	0	0	0	0	0
13	3,3',4'5-Tetrahydroxystilbene	0	0	0	0	0	0
14	3,4-Dihydro-2H-1-benzopyran-2-one	0	0	0	0	0	0
15	3,4-Dihydroxybenzaldehyde	1.68931e+06	2.21586e+06	2.00601e+06	974559	1.16912e+06	932971
16	4',7-Di-O-methylnaringenin	0	0	0	0	0	0
17	4-Coumaryl alcohol	0	0	0	0	0	0
18	4-Hydroxybenzoic acid	9.18601e+07	9.8296e+07	9.50189e+07	1.14475e+08	1.12091e+08	1.77403e+08
19	4-Hydroxycinnamic acid	1.51619e+07	1.65564e+07	1.53482e+07	2.54107e+07	2.84893e+07	1.69864e+07
20	4-Methylumbelliferone	0	0	0	0	0	0
21	6-Hydroxydaidzein	16039.9	14279.8	16558.8	13793.6	9052.21	9345.06
22	6-Methoxyflavone	0	0	0	0	0	0
23	6-Methylcoumarin	0	0	0	0	0	0
24	Acetovanillone	0	0	0	0	0	0
25	Aesculetin	0	0	0	0	0	0
26	Aesculin	20541.9	21070.3	20337	108842	44635.9	240056
27	Afzelin	314233	346103	331919	374051	333197	352647
28	Amentoflavone	0	0	0	76930	2344.48	48380.3
29	Apigenin 4'-O-rhamnoside	0	0	0	0	0	0
30	Apigenin	2.20638e+06	2.34134e+06	847578	8.93995e+06	592327	1.13286e+07
31	Apiin	40953.1	44085.3	41623.7	25588.7	22976.8	25740.2
32	Aromadendrin	4.87286e+06	5.59387e+06	5.5402e+06	3.89151e+06	3.66918e+06	3.48175e+06
33	Astragalin	2.52965e+07	2.43425e+07	3.01716e+07	2.82932e+07	3.49564e+07	4.14063e+07
34	Avicularin	10753.8	13028.2	12921.2	14204.9	8513.22	10336.3
35	Baicalein	0	0	0	0	0	0
36	Biochanin A	0	0	0	0	0	0
37	Butein	0	0	0	8953.11	27821.4	16433
38	Caffeic acid	5.87618e+06	6.71726e+06	6.96848e+06	6.57871e+06	7.70764e+06	7.46545e+06
39	Caftaric acid	409010	176273	144892	188457	195392	372513
40	Calycosin	0	0	0	0	0	0
41	Catechin	0	0	0	0	6243.18	4827.85
42	Chlorogenic acid	55300.1	6224.3	9372.85	0	0	0
43	Chrysin；5,7-Dihydroxyflavone	0	0	0	0	0	0
44	Coniferaldehyde	167317	144546	158675	140447	188770	158760
45	Cosmosiin	6.5262e+06	7.15427e+06	5.32811e+06	3.13351e+07	5.41224e+06	3.02806e+07
46	Cryptochlorogenic acid	3856.14	3890.13	3070.82	3947.01	5138.02	3803.44
47	Cucurbitacin I	0	0	0	0	0	0
48	Cyanidin 3-O-rutinoside chloride	2.25135e+08	2.64034e+08	2.22499e+08	2.52474e+08	1.67059e+08	3.0534e+08
49	Cyanin chloride	782966	1.04701e+06	1.01291e+06	527144	478777	557687
50	Daidzein	1.00723e+06	796931	684820	2.16173e+06	1.76926e+06	1.79402e+06
51	Daidzin	2.35446e+06	1.79308e+06	1.97876e+06	4.00287e+06	2.76621e+06	2.18034e+06
52	Daphnetin	60819.8	62069.8	74207.8	122958	86869.2	287670
53	Delphinidin 3-glucoside	1.96087e+06	2.14558e+06	2.09541e+06	2.3428e+06	2.13504e+06	8.85386e+06
54	diosmin	0	0	0	0	0	0
55	Ellagic acid	29431.9	41322.8	34805	42351.6	39110.8	55996.1
56	Epicatechin	0	0	0	0	0	0
57	Epigallocatechin gallate	5173.14	4057.64	11765.3	6000.09	4364.85	6836.05
58	Eriodictyol	182026	207924	220796	55552	62384.5	75937.2
59	Ferulic acid	902819	921560	903183	1.99365e+06	2.01006e+06	2.28828e+06
60	Formononetin	20302.1	24061.1	12791.5	46824.7	32057.2	132918
61	Fraxetin	23894.6	29167.6	32267.3	39141.3	29044.6	38336
62	Fraxin	0	0	0	0	0	0
63	Galangin，Norizalpinin	35607.6	35607.8	33433.8	46487.9	37839.1	58535.2
64	Gallic acid	85642.3	76882.1	96852.6	109836	104418	129694
65	Genistein	1.03895e+06	1.01155e+06	755010	0	522992	0
66	Gentisic acid	1.49684e+06	1.14953e+06	1.41711e+06	1.72209e+06	1.81316e+06	1.80295e+06
67	Glycitein	111546	73252.1	74093.3	216432	249179	226212
68	Hesperetin	0	0	0	0	0	0
69	Hesperidin	10632.5	8013.48	11031.2	0	12800.3	17009.6
70	Isoliquiritigenin	32209.9	38440.4	24121.3	144648	290877	262397
71	Isoorientin	0	0	0	0	0	0
72	Isorhamnetin-3-O-glucoside	163529	119101	152871	141339	90374.9	192158
73	Isorhamnetin	1.37372e+07	1.6882e+07	1.46424e+07	1.03155e+07	1.06784e+07	1.03915e+07
74	Isosakuranetin	0	0	0	0	0	0
75	jaceosidin	0	0	0	0	0	0
76	Kaempferol	9.5974e+07	9.25575e+07	9.06307e+07	8.88827e+07	9.00152e+07	9.3963e+07
77	Lcariin	0	0	0	0	0	0
78	Limonin	0	0	0	0	0	0
79	Luteolin	295569	323189	103763	301232	31969.1	400497
80	m-Coumaric acid	0	0	0	0	0	0
81	Malvin	2.02457e+09	2.28704e+09	2.27999e+09	1.70689e+09	1.60684e+09	1.79082e+09
82	Methyl gallate	14323.4	16051.3	18572.3	12255	10875.2	14862.7
83	Morin	1.26038e+08	1.25208e+08	1.41985e+08	1.10265e+08	1.12901e+08	2.23601e+08
84	Myricetin 3-galactoside	0	0	0	0	0	0
85	Myricetin	24032.6	25090.1	32571	31618.1	28767.4	66031.9
86	Myricitrin	0	0	0	0	0	0
87	Narcissin	2.10421e+06	2.41196e+06	2.16475e+06	1.23508e+06	1.0282e+06	1.59076e+06
88	Naringenin	2.59544e+06	2.76148e+06	2.51615e+06	1.36282e+06	1.30981e+06	1.16581e+06
89	Naringin	3186.69	5050.4	4447.6	2619.97	3176.97	4992.94
90	Nicotiflorin	1.68039e+08	2.10905e+08	1.68234e+08	1.9667e+08	1.33149e+08	2.29805e+08
91	Nobiletin	0	0	0	0	0	0
92	Ononin	348379	178981	138665	275645	195211	278836
93	Orientin	0	0	0	0	0	0
94	Pelargonidin-3-glucoside	0	0	0	0	0	0
95	Pelargonidin chloride	0	0	0	0	0	0
96	Perillyl Alcohol	61394.2	43085	37207.7	75139.8	63556.4	76256.8
97	Phloretin	7028.13	9493.6	7042.51	11728.3	9627.48	8422.98
98	Phlorizin	92954.6	98528.3	93036.4	270290	189530	132260
99	Proanthocyanidin A2	0	0	0	0	0	0
100	Procyanidin B1	0	0	0	0	0	0
101	Procyanidin B2	271116	442316	261138	128127	162749	123451
102	Procyanidin B3	1703.65	848.023	951.443	1305.98	2256.18	4673.66
103	Protocatechuic acid	9.20589e+06	1.03702e+07	9.58604e+06	9.93394e+06	9.05153e+06	2.58896e+07
104	Prunin	5.37307e+06	4.96411e+06	5.43663e+06	1.53042e+06	1.37861e+06	1.068e+06
105	Psoralen	0	0	0	0	0	0
106	Pterostilbene	0	0	0	0	0	0
107	Quercetin 3-galactoside	928851	930393	912976	939528	876561	3.25059e+06
108	Quercetin 3-O-glucuronide	6787.72	5138.25	5750.72	0	0	13603.1
109	Quercetin	1.38942e+08	1.41094e+08	1.56165e+08	1.22523e+08	1.24873e+08	2.50227e+08
110	Quercitrin	21363.4	30294.2	17713.9	23884.8	17075.7	18255
111	Resveratrol	0	0	0	0	0	0
112	Rhamnetin	0	0	0	0	0	0
113	Rutin	778300	695482	866175	493732	534617	863693
114	Sakuranetin	0	0	0	0	0	0
115	Salicin	16027.4	16375.9	12472.2	8568.33	5695.84	16334.8
116	Salicylic acid	1.26704e+07	1.34368e+07	1.05493e+07	6.3953e+06	7.03503e+06	9.02166e+06
117	Scopoletin	0	0	0	0	0	0
118	Sinapaldehyde	0	0	0	0	0	0
119	Sinapic acid	100742	102780	142149	132298	125292	112251
120	Syringaldehyde	199141	120314	151343	178782	152053	186280
121	Syringic acid	4.05046e+06	4.72143e+06	4.32582e+06	4.25172e+06	4.47285e+06	4.86915e+06
122	Taxifolin	98255.9	117066	115964	73349.7	58819.1	142947
123	trans-3,3',4',5,5',7-Hexahydroxyflavanone	0	0	0	0	0	0
124	trans-Cinnamic acid	1.84464e+06	790853	2.34497e+06	1.00169e+06	589434	219124
125	trans-Piceid	116784	126791	118627	197320	135314	87148.3
126	Trilobatin	3076.76	4490.66	3677.15	0	0	0
127	Umbelliferone	99253	134074	60916.7	85505.4	47619.2	154413
128	Vanillic acid	140282	143762	142187	324657	356483	410219
129	Vanillin	666162	566868	417064	825530	801488	740040
130	Vitexin	6145.09	8525.68	9671.54	10961	6348.89	7464.22
SUM
