# Supplementary material for: Flavonoid Biosynthesis Pathway May Indirectly Affect Outcrossing Rate of Cytoplasmic Male–Sterile Lines of Soybean
Source: Plants (Basel). 2023 Oct 1;12(19):3461. doi: 10.3390/plants12193461 (PMC10575370; doi:10.3390/plants12193461)
Supplement: Supplementary file 1 [file plants-12-03461-s001.zip › Supplementary Data S3.xlsx]

## Sheet: Sheet1
Supplementary Data 3	130 standard in LC-MS
Name	Chemical formula
Delphinidin 3-glucoside	C21H21O12
Pelargonidin-3-glucoside	C21H21ClO10
Cyanidin 3-O-rutinoside chloride	C27H31ClO15
Cyanin chloride	C27H31ClO16
Malvin	C29H35O17
3-Hydroxybenzaldehyde	C7H6O2
4-Hydroxybenzoic acid	C7H6O3
Salicylic acid	C7H6O3
trans-Cinnamic acid	C9H8O2
Vanillin	C8H8O3
Gentisic acid	C7H6O4
2,4-Dihydroxybenzoic acid	C7H6O4
2,6-Dihydroxybenzoic acid	C7H6O4
Acetovanillone	C9H10O3
Vanillic acid	C8H8O4
Gallic acid	C7H6O5
Syringaldehyde	C9H10O4
Methyl gallate	C8H8O5
Syringic acid	C9H10O5
Salicin	C13H18O7
Ellagic acid	C14H6O8
3,4-Dihydroxybenzaldehyde	C7H6O3
Protocatechuic acid	C7H6O4
(+/-)Catechin	C15H14O6
Epicatechin	C15H14O6
(-)-Epigallocatechin	C15H14O7
(±)-Gallocatechin	C15H14O7
(-)-Epicatechin 3-O-gallate	C22H18O10
(-)-Catechin 3-O-gallate	C22H18O10
(-)-Gallocatechin gallate	C22H18O11
Epigallocatechin gallate	C22H18O11
3,4-Dihydro-2H-1-benzopyran-2-one	C9H8O2
4-Coumaryl alcohol	C9H10O2
6-Methylcoumarin	C10H8O2
Umbelliferone	C9H6O3
4-Methylumbelliferone	C10H8O3
Aesculetin	C9H6O4
Daphnetin	C9H6O4
Psoralen	C11H6O3
Scopoletin	C10H8O4
Fraxetin	C10H8O5
Aesculin	C15H16O9
Fraxin	C16H18O10
Phloretin	C15H14O5
Phlorizin	C21H24O10
Trilobatin	C21H24O10
(2S)-Liquiritigenin	C15H12O4
(S)-Pinocembrin	C15H12O4
Isoliquiritigenin	C15H12O4
Butein	C15H12O5
Naringenin	C15H12O5
Sakuranetin	C16H14O5
Isosakuranetin	C16H14O5
Eriodictyol	C15H12O6
4',7-Di-O-methylnaringenin	C17H16O5
Hesperetin	C16H14O6
Prunin	C21H22O10
Naringin	C27H32O14
Hesperidin	C28H34O15
6-Methoxyflavone	C16H12O3
Chrysin	C15H10O4
Apigenin	C15H10O5
Baicalein	C15H10O5
Galangin	C15H10O5
Luteolin	C15H10O6
Morin	C15H10O7
Quercetin	C15H10O7
Jaceosidin	C17H14O7
Nobiletin	C21H22O8
Apigenin 4'-O-rhamnoside	C21H20O9
Cosmosiin	C21H20O10
Vitexin	C21H20O10
Isoorientin	C21H20O11
Orientin	C21H20O11
Amentoflavone	C30H18O10
Apiin	C26H28O14
Diosmin	C28H32O15
3-Hydroxyflavone	C15H10O3
Kaempferol	C15H10O6
Aromadendrin	C15H12O6
Taxifolin	C15H12O7
Isorhamnetin	C16H12O7
Rhamnetin	C16H12O7
Myricetin	C15H10O8
trans-3,3',4',5,5',7-Hexahydroxyflavanone	C15H12O8
Afzelin	C21H20O10
Avicularin	C20H18O11
Astragalin	C21H20O11
Quercitrin	C21H20O11
Myricitrin	C21H20O12
Quercetin 3-galactoside	C21H20O12
Quercetin 3-O-glucuronide	C21H18O13
Isorhamnetin-3-O-glucoside	C22H22O12
Myricetin 3-galactoside	C21H20O13
Nicotiflorin	C27H30O15
Rutin	C27H30O16
Narcissin	C28H32O16
Lcariin	C33H40O15
Daidzein	C15H10O4
Formononetin	C16H12O4
Genistein	C15H10O5
6-Hydroxydaidzein	C15H10O5
Calycosin	C16H12O5
Glycitein	C16H12O5
Biochanin A	C16H12O5
Daidzin	C21H20O9
Ononin	C22H22O9
4-Hydroxycinnamic acid	C9H8O3
m-Coumaric acid	C9H8O3
Coniferaldehyde	C10H10O3
Caffeic acid	C9H8O4
Ferulic acid	C10H10O4
Sinapaldehyde	C11H12O4
Sinapic acid	C11H12O
Caftaric acid	C13H12O9
Chlorogenic acid	C16H18O9
Cryptochlorogenic acid	C16H18O9
1,5-Dicaffeoylquinic acid	C25H24O12
Proanthocyanidin A2	C30H24O12
Procyanidin B1	C30H26O12
Procyanidin B3	C30H26O12
Procyanidin B2	C30H26O12
3,3',4'5-Tetrahydroxystilbene	C14H12O4
Pterostilbene	C16H16O3
trans-Piceid	C20H22O8
Resveratrol	C14H12O3
Perillyl Alcohol	C10H16O
Limonin	C26H30O8
Cucurbitacin I	C30H42O7
